# Supplementary material for: Machine learning-based diagnostic model of lymphatics-associated genes for new therapeutic target analysis in intervertebral disc degeneration
Source: Front Immunol. 2024 Dec 4;15:1441028. doi: 10.3389/fimmu.2024.1441028 (PMC11652530; doi:10.3389/fimmu.2024.1441028)
Supplement: Supplementary file 2 [file Table2.xlsx]

## Sheet: Sheet1
ID	Description	GeneRatio	BgRatio	pvalue	p.adjust	qvalue	geneID	Count
hsa04015	Rap1 signaling pathway	45422	210/8773	1.71292e-06	0.000169579	0.00014064	CSF1/MET/MAPK14/PDGFA/EPHA2	5
hsa04010	MAPK signaling pathway	45422	299/8773	9.73786e-06	0.000482024	0.000399765	CSF1/MET/MAPK14/PDGFA/EPHA2	5
hsa04014	Ras signaling pathway	45392	236/8773	9.43725e-05	0.00311429	0.00258283	CSF1/MET/PDGFA/EPHA2	4
hsa04151	PI3K-Akt signaling pathway	45392	359/8773	0.000475901	0.0117786	0.0097685	CSF1/MET/PDGFA/EPHA2	4
hsa05120	Epithelial cell signaling in Helicobacter pylori infection	45332	70/8773	0.00270985	0.0472654	0.0391994	MET/MAPK14	2
hsa05218	Melanoma	45332	72/8773	0.00286457	0.0472654	0.0391994	MET/PDGFA	2
hsa01521	EGFR tyrosine kinase inhibitor resistance	45332	79/8773	0.00343827	0.048627	0.0403286	MET/PDGFA	2
